# Supplementary material for: Metabolic Syndrome Prevalence in Women with Gestational Diabetes Mellitus in the Second Trimester of Gravidity
Source: J Clin Med. 2024 Feb 22;13(5):1260. doi: 10.3390/jcm13051260 (PMC10932344; doi:10.3390/jcm13051260)
Supplement: Supplementary file 1 [file jcm-13-01260-s001.zip]

Archive with 1 entries (1 files):
- jcm-2863121-supplementary.pdf
